# Supplementary material for: dMyc-dependent upregulation of CD98 amino acid transporters is required for Drosophila brain tumor growth
Source: Cell Mol Life Sci. 2023 Jan 6;80(1):30. doi: 10.1007/s00018-022-04668-6 (PMC9823048; doi:10.1007/s00018-022-04668-6)
Supplement: Supplementary file 1 — Supplementary file1 (XLSX 24 KB) [file 18_2022_4668_MOESM1_ESM.xlsx]

## Sheet: Folha1
amino acid transmembrane transporter activity – GO:0015171 and GO:0003333	carbohydrate transmembrane transporter activity – GO:0015144	monocarboxylic acid transmembrane transporter activity – GO:0008028	amide transmembrane transporter activity – GO:1904680	amine transmembrane transporter activity – GO:0005275	nucleobase-containing compound transmembrane transporter activity – GO:0015932	azole transmembrane transporter activity – GO:1901474
List (CG15088, FBgn0034381)	nebu (nebulosa, CG10960, FBgn0036316)	Indy-2 (I'm not dead yet 2, CG33933, FBgn0260466)	CG8026 (CG8026, FBgn0033391)	bw (brown, CG17632, FBgn0000241)	senju (CG14040, FBgn0031676)	Tpc2 (Thiamine pyrophosphate carrier protein 2, CG2857, FBgn0035078)
NKCC (CG31547, FBgn0051547)	sut4 (sugar transporter 4, CG1380, FBgn0028560)	CG9396 (CG9396, FBgn0037714)	Abcd1 (ATP binding cassette subfamily D member 1, CG2316, FBgn0039890)	st (scarlet, CG4314, FBgn0003515)	Ant2 (Adenine nucleotide translocase 2, CG1683, FBgn0025111)	CG6574 (CG6574, FBgn0037846)
CG15279 (CG15279, FBgn0028886)	CG3285 (CG3285, FBgn0031522)	CG8468 (CG8468, FBgn0033913)	CG2930 (CG2930, FBgn0028491)		Ugalt (UDP-galactose transporter, CG2675, FBgn0024994)	CG14694 (CG14694, FBgn0037845)
GC1 (Glutamate Carrier 1, CG18347, FBgn0260743)	slv (saliva, CG8717, FBgn0025469)	CG13795 (CG13795, FBgn0031937)	CG3156 (CG3156, FBgn0023536)		Efr (ER GDP-fucose transporter, CG3774, FBgn0029849)	CarT (Carcinine transporter, CG9317, FBgn0032879)
CG43693 (CG43693, FBgn0263776)	CG33282 (CG33282, FBgn0053282)	Mpc1 Mitochondrial pyruvate carrier (CG14290, FBgn0038662)	CarT (Carcinine transporte, (CG9317, FBgn0032879)		CG9706 (CG9706, FBgn0036662)	Tpc1 (Thiamine pyrophosphate carrier protein 1, CG6608, FBgn0037852)
Ctns (Cystinosin, CG17119, FBgn0039045)	Tret1-2 (Trehalose transporter 1-2, CG8234, FBgn0033644)	CG8051 (CG8051, FBgn0031012)	CG9444 (CG9444, FBgn0037730)		frc (fringe connection, CG3874, FBgn0042641)
CG4991 (CG4991, FBgn0030817)	CG7882 (CG7882, FBgn0033047)	Mct1 (Monocarboxylate transporter 1, CG3456, FBgn0023549)	CG9706 (CG9706, FBgn0036662)		CG14511 (CG14511, FBgn0039641)
JhI-21 (Juvenile hormone Inducible-21, CG12317, FBgn0028425)	Glut1 (Glucose transporter 1, CG43946, FBgn0264574)	CG31904 (CG31904, FBgn0260479)	yin (CG44402, FBgn0265575)		sll (slalom, CG7623, FBgn0038524)
CG13796 (CG13796, FBgn0031939)	CG15406 (CG15406, FBgn0031517)	mah (mahogany, CG13646, FBgn0285912)			sesB (stress-sensitive B, CG16944, FBgn0003360)
CG7255 (CG7255, FBgn0036493)	pippin (CG4797, FBgn0034909)	CG8389 (CG8389, FBgn0034063)			CNT2 (Concentrative nucleoside transporter 2, CG8083, FBgn0025709)
CG5805 (CG5805, FBgn0039223)	sut3 (sugar transporter 3, CG17976, FBgn0028561)	VGAT (Vesicular GABA Transporter, CG8394, FBgn0033911)			Ent2 (Equilibrative nucleoside transporter 2, CG31911, FBgn0263916)
Ucp4A (Uncoupling protein 4A, CG6492, FBgn0030872)	CG14605 (CG14605, FBgn0037486)	Sln (Silnoon, CG8271, FBgn0033657)			Ent3 (Equilibrative nucleoside transporter 3, CG11010, FBgn0036319)
CG13795 (CG13795, FBgn0031937)	MFS3 (Major Facilitator Superfamily Transporter 3, CG4726, FBgn0031307)	CG14196 (CG14196, FBgn0031002)			w (white, CG2759, FBgn0003996)
CG13743 (CG13743, FBgn0033368)	Glut3 (Glucose transporter type 3, CG3853, FBgn0015230)	Gat (GABA transporter, CG1732, FBgn0039915)			Ent1 (Equilibrative nucleoside transporter 1, CG11907, FBgn0031250)
ChT (Choline transporter, CG7708, FBgn0038641)	CG1208 (CG1208, FBgn0037386)	out (outsiders, CG8062, FBgn0259834)			CNT1 (Concentrative nucleoside transporter 1, CG11778, FBgn0033371)
CG30394 (CG30394, FBgn0050394)	CG4607 (CG4607, FBgn0029932)	CG8034 (CG8034, FBgn0031011)			nac (neuronally altered carbohydrate, CG9620, FBgn0265351)
CG32081 (CG32081, FBgn0052081)	CG32053 (CG32053, FBgn0052053)	CG32832 (CG32832, FBgn0052832)			CG8026 (CG8026, FBgn0033391)
CG31904 (CG31904, FBgn0260479)	CG8837 (CG8837, FBgn0031520)	Fatp2 (Fatty acid transport protein 2, CG44252, FBgn0265187)			Rim2 (Replication in mitochondria 2, CG18317, FBgn0031359)
CG5535 (CG5535, FBgn0036764)	sut1 (sugar transporter 1, CG8714, FBgn0028563)	hrm (hermes, CG11665, FBgn0033028)			Abcd1 (ATP binding cassette subfamily D member 1, CG2316, FBgn0039890)
mnd (minidiscs, CG3297, FBgn0002778)	CG15408 (CG15408, FBgn0031523)	Targ (Tarag, CG12866, FBgn0033955)			SCaMC (Short Calcium-binding Mitochondrial Carrier, CG32103, FBgn0052103)
CG7888 (CG7888, FBgn0036116)	CG6484 (CG6484, FBgn0034247)	CG13907 (CG13907, FBgn0035173)			Papst2 (PAPS transporter 2, CG7853, FBgn0036695)
CG5646 (CG5646, FBgn0039525)	CG7272 (CG7272, FBgn0036501)	chk (chaski, CG3409, FBgn0033095)			meigo (medial glomeruli, CG5802, FBgn0250820)
Sfxn2 (Sideroflexin 2, CG6812, FBgn0036843)	lovit (loss of visual transmission, CG45782, FBgn0267429)	CG33296 (CG33296, FBgn0053296)			PMP34 (Peroxisomal Membrane Protein 34, CG32250, FBgn0052250)
CG8785 (CG8785, FBgn0033760)	sut2 (sugar transporter 2, CG17975, FBgn0028562)	CG10019 (CG10019, FBgn0031568)
Gat (GABA transporter, CG1732, FBgn0039915)	CG17930 (CG17930, FBgn0038416)	CG8028 (CG8028, FBgn0031010)
CG4476 (CG4476, FBgn0035969)	CG33281 (CG33281, FBgn0053281)	CG9399 (CG9399, FBgn0037715)
Balat (Beta-alanine transporter, CG3790, FBgn0033778)	CG1213 (CG1213, FBgn0037387)	CG13794 (CG13794, FBgn0031936)
aralar1 (aralar1, CG2139, FBgn0028646)	CG8249 (CG8249, FBgn0034045)	Prestin (CG5485, FBgn0036770)
CG1607 (CG1607, FBgn0039844)	Tret1-1 (Trehalose transporter 1-1, CG30035, FBgn0050035)	CG13796 (CG13796, FBgn0031939)
slif (slimfast, 2CG11128, FBgn0037203)	CG42825 (CG42825, FBgn0262007)	Indy (I'm not dead yet, CG3979, FBgn0036816)
CG8850 (CG8850, FBgn0033708)	Slc45-1 (Solute carrier family 45 member 1, CG4484, FBgn0035968)	CG13793 (CG13793, FBgn0031935)
kcc (kazachoc, CG5594, FBgn0261794)	CG17929 (CG17929, FBgn0038415)
GC2 (Glutamate Carrier 2, CG12201, FBgn0037970)	CG6901 (CG6901, FBgn0038414)
CG12773 (CG12773, FBgn0024365)	CG14606 (CG14606, FBgn0037485)
path (pathetic, CG3424, FBgn0036007)	CG6293 (CG6293, FBgn0037807)
kar (karmoisin, CG12286, FBgn0001296)	CG32054 (CG32054, FBgn0052054)
CG13794 (CG13794, FBgn0031936)
Ncc69 (sodium chloride cotransporter 69, CG4357, FBgn0036279)
CG13793 (CG13793, FBgn0031935)
mah (mahogany, CG13646, FBgn0285912)
Vglut (Vesicular glutamate transporter, CG9887, FBgn0031424)
polyph (polyphemus, CG12943, FBgn0033572)
CG13248 (CG13248, FBgn0036984)
tadr (torn and diminished rhabdomeres, CG9264, FBgn0032911)
CG12531 (CG12531, FBgn0031064)
CG16700 (CG16700, FBgn0030816)
Sfxn1-3 Sideroflexin 1/3 (CG11739, FBgn0037239)
Eaat2 (Excitatory amino acid transporter 2, CG3159, FBgn0026438)
CG32079 (CG32079, FBgn0052079)
Ntl (Neurotransmitter transporter-like, CG7075, FBgn0267326)
dmGlut (Dietary and metabolic glutamate transporter, CG5304, FBgn0010497)
GlyT (Glycine transporter, CG5549, FBgn0034911)
CG13384 (CG13384, FBgn0032036)
VGAT (Vesicular GABA Transporter, CG8394, FBgn0033911)
CG4995 (CG4995, FBgn0032219)
sbm (sobremesa, CG9413, FBgn0030574)
gb (genderblind, CG6070, FBgn0039487)
Eaat1 (Excitatory amino acid transporter 1, CG3747, FBgn0026439)
CG1139 (CG1139, FBgn0035300)
CG33296 (CG33296, FBgn0053296)
CG1698 (CG1698, FBgn0033443)
NAAT1 (Nutrient Amino Acid Transporter 1, CG3252, FBgn0029762)
CG1628 (CG1628, FBgn0030218)
CD98hc (CD98 heavy chain, CG2791, FBgn0037533)
